# Supplementary material for: Dual-Mode Sensing of Fe(III) Based on Etching Induced Modulation of Localized Surface Plasmon Resonance and Surface Enhanced Raman Spectroscopy
Source: Nanomaterials (Basel). 2024 Sep 10;14(18):1467. doi: 10.3390/nano14181467 (PMC11434494; doi:10.3390/nano14181467)
Supplement: Supplementary file 1 [file nanomaterials-14-01467-s001.zip]

Archive with 1 entries (1 files):
- nanomaterials-3082478-supplementary.pdf
